# Supplementary material for: Oxaliplatin(IV) Prodrugs Functionalized with Gemcitabine and Capecitabine Induce Blockage of Colorectal Cancer Cell Growth—An Investigation of the Activation Mechanism and Their Nanoformulation
Source: Pharmaceutics. 2024 Feb 16;16(2):278. doi: 10.3390/pharmaceutics16020278 (PMC10892879; doi:10.3390/pharmaceutics16020278)
Supplement: Supplementary file 1 [file pharmaceutics-16-00278-s001.zip]

Archive with 1 entries (1 files):
- pharmaceutics-2867793-supplementary.pdf
